# Supplementary material for: Nucleotide‐binding domain and leucine‐rich‐repeat‐containing protein X1 deficiency induces nicotinamide adenine dinucleotide decline, mechanistic target of rapamycin activation, and cellular senescence and accelerates aging lung‐like changes
Source: Aging Cell. 2021 Jun 4;20(7):e13410. doi: 10.1111/acel.13410 (PMC8282248; doi:10.1111/acel.13410)
Supplement: Supplementary file 1 — Fig S1‐S6 [file ACEL-20-e13410-s002.xlsx]

## Sheet: Figure 1
	Fig 1b	WT				KO
	P2	0	0.1	0.15	0.05	0.5	0.8	1.2	1.4
	P4	5.096	5.068	5.792	3.762	16.796	16.615	10.359	18.334
	P6	17.058	18	6.041	11.5	26.467	24.139	20.847	36.098
	Fig 1c	WT			KO
	P1	1	1	1	1	1	1
	P2	3.4	3.2	3.25	1.8	1.4	1.5
	P3	2.7	2.47	2.6	1.6	1.7	1.28
	P4	2	2	2.16	1.4	1.2	1.7
	P5	2	2.1	1.8	1.4	1.6	1
	P6	2	2	2	1.5	1.5	1.5
	Fig 1d	WT			KO
	P2	100	100	100	64.2	58	63.3
	P6	84.7	81.5	78	61.4	57.7	58.4
	Fig 1f (left)			Fig 1f (Right)
	WT	KO		WT	KO
	0.117	0.351		0.3	1
	0.326	0.776		0.5	1.2
	0.088	0.512		0.4	1.1
	Fig 1h	WT			KO
	Control	0	0	0	0	0	0
	LPS/Nig	77	79	58	124	129	92
	Fig 1i	WT			KO
	Control	0	0	0	0	0	0
	LPS/Nig	30	28	44	102	120	88

## Sheet: Figure 2
	Fig 2a
	Con	siRNA
	4.67	18.59
	4.9	17.33
	3.43	20.92
	Fig 2f	WT P6			KO P4
	Control	15.73	18.72	21.03	23.52	28.53	19.29
	pCMV-mNLRX1	7.66	9.94	4.27	9.35	10.99	6.46
	Fig 2j
	Con	siRNA	pCMV-hNLRX1
	0.51	10.51	1.18
	2.36	10.65	1.27
	2.16	10.26	0.99
	1.91	8.71	0.83

## Sheet: Figure 3
	Fig 3a	WT					KO
	P2	21.6158	20.0219	29.0808	23.3896	19.0256	12.287	10.1942	8.94251	10.4157	10.216
	P6	2.08974	4.28714	4.98485	6.90917		3.39035	0.127569	2.16285	0.407867
	Fig 3c
	WT	X1O
	3.58889	6.24742
	4.37468	7.98287
	3.61	8.67
	Fig 3d (left)			Fig 3d (right)
	WT	X1O		WT	X1O
	30.12	24.08		6.02	5.04
	33.39	22.22		6.79	4.77
	33.11	26.49		7.24	4.15
	34.38	30.34		7.12	4.68
	34.2	14.6		6	2.07
	22.59	28.85		4.98	5

## Sheet: Figure 4
	Fig 4b	WT			KO
	Control	9.28	8	5.69	21.17	17.33	19.11
	Rapamycin	0.83	3.13	2.63	7.91	8.98	7.52
	Fig 4d	WT			KO
	Con	4	2	1	-2	-2	-1
	Rap	2	1	1	2	6	2
	LPS/Nig	30	28	54	102	120	97
	R+LN	2	3	1	62	61	69

## Sheet: Figure 5
	Fig 5a				Fig 5c
	3m	12m	24m		3m	12m	24m
	0.400729	0.193929	0.120199		0.854042	0.334647	0.6
	0.595552	0.165488	0.293839		0.853097	0.557347	0.3
	0.652477	0.246404	0.253051		0.774393	0.268633	0.3
	1	0.202206	0.146696		1.08716	0.251916	0.3
	0.457359	0.223865	0.080929		0.863463	0.308158	0.3
	0.344029	0.649364	0.250121		0.7	0.356775	0.3
	1.10642	0.620886	0.775071		1.2	0.33206	0.5
	1.2447	0.299432			1	0.8
	1.91946	0.9705			0.7	1
	Fig 5e	WT					KO
	3 mo	60.689	43.941	57.916	67.19	52.79	66.144	69.05	58.265	55.717	53.553
	24 mo	84.972	72.192	89.957	77.329	85.196	99.634	119.348	118.774	123.067
	Fig 5j	WT								KO
	3 mo	0.741	0.685	0.597	0.577	0.711	0.659	0.587		0.874	0.812	0.726	0.702	0.778	0.646	0.6
	6 mo	0.95	1.053	0.994	0.823	0.896	0.939			0.844	0.956	0.806	0.804	0.851	0.845
	16 mo	0.87	0.884	0.892	0.942	0.839	0.909	0.887	0.939	0.965	1.026	1.137	0.938	1.045	0.993	1.04	0.945
	24 mo	0.807	0.887	1.001	1.002	0.873	0.947	1.058	1.025	1.224	1.066	1.294	1.301
	Fig 5k	WT								KO
	3 mo	0.039	0.035	0.029	0.029	0.037	0.032	0.028		0.036	0.034	0.04	0.031	0.029	0.022	0.028
	6 mo	0.054	0.048	0.051	0.05	0.049	0.051			0.045	0.054	0.044	0.044	0.046	0.047
	16 mo	0.051	0.043	0.055	0.052	0.055	0.053	0.056	0.041	0.056	0.056	0.07	0.071	0.061	0.062	0.057	0.055
	24 mo	0.052	0.059	0.06	0.054	0.058	0.061	0.055		0.079	0.063	0.085	0.083
	Fig 5l	WT								KO
	3 mo	0.056	0.027	0.048	0.049	0.062	0.056	0.049		0.067	0.06	0.061	0.069	0.055	0.052	0.037
	6 mo	0.086	0.073	0.079	0.082	0.074	0.079			0.072	0.085	0.069	0.07	0.076	0.075
	16 mo	0.077	0.07	0.078	0.082	0.075	0.081	0.079	0.066	0.086	0.098	0.107	0.082	0.093	0.092	0.092	0.088
	24 mo	0.071	0.09	0.091	0.074	0.085	0.093	0.088		0.114	0.097	0.128	0.123
	Fig 5m	WT								KO
	3 mo	25.395	28.719	34.924	34.301	26.994	30.942	35.516		24.457	28	29.142	24.972	32.439	34.583	36.285
	6 mo	18.354	20.818	19.697	20.027	20.586	19.65			22.162	18.533	22.768	22.629	21.583	21.262
	16 mo	19.426	23.195	18.297	19.233	18.149	18.84	17.74	24.259	17.974	17.818	14.309	13.988	16.332	16.055	17.589	18.351
	24 mo	21.019	19.391	16.867	19.251	17.37	16.522	18.213		12.701	15.903	11.735	12.046
	Fig 5n	WT								KO
	3 mo	25.57	30.608	30.859	27.491	32.647	38.886	32.614		26.898	30.432	30.84	29.816	27.476	32.133	35.691
	6 mo	20.637	19.783	18.747	20.194	18.39	18.494			22.164	17.814	21.783	21.785	21.557	20.477
	16 mo	16.258	21.492	16.338	18.282	17.855	18.164	16.604	20.937	16.541	15.867	15.509	15.374	16.209	15.823	16.311	14.153
	24 mo	15.195	14.914	15.455	15.471	15.322	15.035	16.098		10.137	14.21	10.197	10.307
	Fig 5o	WT								KO
	3 mo	5.485	6.458	6.025	6.098	5.741	7.213	7.156		6.569	6.099	6.403	6.238	6.751	6.64	6.076
	6 mo	3.322	3.075	3.798	3.35	3.419	3.443			3.562	3.377	3.978	3.828	3.609	3.995
	16 mo	3.424	4.864	3.106	3.321	3.963	3.026	3.158	4.607	3.301	3.287	3.809	3.458	2.946	2.775	3.072	3.573
	24 mo	3.046	3.292	3.097	3.419	3.285	3.6	3.548		2.433	2.903	2.375	2.381

## Sheet: Figure 6
	Fig 6c
	mTOR		p-mTOR
	WT	KO	WT	KO
	0.6	0.6	0.1	0.6
	0.3	0.8	0	0.8
	0.4	1.1	0.2	1.1
	Fig 6f
	WT	KO
	1	5.2706
	0.99803	4.23352
	0.655779	3.55694
	Fig 6h			Fig 6i
	WT	KO		WT	KO
	0.925738	0.180635		1	2.29367
	1	0.452124		0.0987121	2.99931
	0.953555	0.0993978		1.96711	2.71136
	2.07163	0.574838		3.85891	3.48629
	1.03365	0.769725		0.515573	6.10705
	1.22586	0.386276		2.48202	11.5643
	1.09472	1.24849		1.62312	11.5643
